# Supplementary material for: MyD88 Inhibition Ameliorates Diabetes-Induced Hepatic Inflammation and Gluconeogenesis Through Adipose IL-10 Induction
Source: Int J Mol Sci. 2026 Mar 23;27(6):2883. doi: 10.3390/ijms27062883 (PMC13026309; doi:10.3390/ijms27062883)
Supplement: Supplementary file 1 [file ijms-27-02883-s001.zip]

Archive with 1 entries (1 files):
- ijms-4107587-supplementary.pdf
